# Supplementary material for: Small Angle X-ray Scattering, Molecular Modeling, and Chemometric Studies from a Thrombin-Like (Lmr-47) Enzyme of Lachesis m. rhombeata Venom
Source: Molecules. 2021 Jun 28;26(13):3930. doi: 10.3390/molecules26133930 (PMC8271572; doi:10.3390/molecules26133930)
Supplement: Supplementary file 1 [file molecules-26-03930-s001.zip]

Archive with 1 entries (1 files):
- molecules-1183063-supplementary.pdf
